# Supplementary material for: S-Doped Carbon Dot Treatment Alters RNA Processing, Translation, and Protein Degradation Pathways in HeLa Cells
Source: Curr Issues Mol Biol. 2026 Mar 26;48(4):349. doi: 10.3390/cimb48040349 (PMC13114559; doi:10.3390/cimb48040349)
Supplement: Supplementary file 1 [file cimb-48-00349-s001.zip]

Archive with 1 entries (1 files):
- cimb-4178834-supplementary.pdf
